# Supplementary material for: Paquinimod Targeting of the S100A8/A9 Axis Suppresses Liver Metastasis in Aged Mice
Source: Cancers (Basel). 2026 May 19;18(10):1635. doi: 10.3390/cancers18101635 (PMC13204323; doi:10.3390/cancers18101635)
Supplement: Supplementary file 1 [file cancers-18-01635-s001.zip]

Archive with 2 entries (2 files):
- cancers - 4294484 Supplementary Materials.pdf
- Original Images for Blots v3.pdf
